# Supplementary material for: Comparative Analysis of the Peanut Witches'-Broom Phytoplasma Genome Reveals Horizontal Transfer of Potential Mobile Units and Effectors
Source: PLoS One. 2013 Apr 23;8(4):e62770. doi: 10.1371/journal.pone.0062770 (PMC3633829; doi:10.1371/journal.pone.0062770)
Supplement: Table S1 — Summary of protein-coding gene repertoire by functional categories. Summary of protein-coding gene repertoire in the five available phytoplasma genomes by functional categories. The table format is adopted from Kube et al. [12]. (XLS) [file pone.0062770.s001.xls]

## Sheet: Sheet1
Category	Cluster_id	Gene	Description	'Ca. P. asteris' OY-M	'Ca. P. asteris' AYWB	'Ca. P. australiense'	'Ca. P. mali'	PnWB
Retron-related	295	NA	retron-type reverse transcriptase	NP_950594		YP_001799062		c0440 c1270
DNA replication	320	dnaA	chromosomal replication initiation protein	NP_950253	YP_456197	YP_001798711	YP_002004230
DNA replication	183	dnaB1	replicative DNA helicase	NP_950265	YP_456203	YP_001798826	YP_002004213	c3340
DNA replication	84	dnaB2	replication initiation and membrane attachment protein	NP_950925	YP_456264	YP_001799377	YP_002004110	c1580
DNA replication	5 17 888	dnaB -like	replicative DNA helicase DnaB-like	NP_950326 NP_950640 NP_950775 NP_950802 NP_950822 NP_950897 NP_950938	YP_456375 YP_456416 YP_456480 YP_456813	YP_001798981 YP_001798736 YP_001798761 YP_001798863 YP_001798878 YP_001798891 YP_001798914 YP_001798952 YP_001798988 YP_001799303 YP_001799365 YP_001798777	YP_002004450	c0620
DNA replication	83	dnaC	DNA replication protein	NP_950924	YP_456265	YP_001799376	YP_002004109	c1560
DNA replication	163	dnaD	DNA replication protein	NP_950861	YP_456340	YP_001799213	YP_002004093	c3000
DNA replication	237	dnaE	DNA polymerase III subunit alpha	NP_950843	YP_456325	YP_001799120	YP_002004137	c4200
DNA replication	39	polC	DNA polymerase III subunit alpha	NP_950717	YP_456509	YP_001799126	YP_002004121 YP_002004452	c3120
DNA replication	180	holA	DNA polymerase III subunit delta	NP_950268	YP_456206	YP_001798823	YP_002004288	c3310
DNA replication	280	holB	DNA polymerase III subunit delta'	NP_950483	YP_456687	YP_001798846	YP_002004405	c4770
DNA replication	168	dnaX	DNA polymerase III subunits gamma and tau	NP_950869	YP_456313	YP_001799206	YP_002004085	c3070
DNA replication	177	dnaN	DNA polymerase III subunit beta	NP_950254	YP_456198	YP_001798712	YP_002004231	c3250
DNA replication	4 63	dnaG	DNA primase	NP_950776 NP_950801 NP_950821 NP_950824 NP_950896 NP_950937 NP_950879	YP_456374 YP_456415 YP_456481 YP_456812 YP_456304	YP_001798980 YP_001799199	YP_002004445 YP_002004338	c0630 c1150
DNA replication	209	priA	primosomal protein N'	NP_950406	YP_456761	YP_001798801	YP_002004350	c3690
DNA replication	1 186 482 604	ssb	single-stranded DNA-binding protein	NP_950293 NP_950571 NP_950576 NP_950611 NP_950616 NP_950648 NP_950662 NP_950764 NP_950816 NP_950907 NP_950978 YP_002154419 NP_950262 NP_950787 NP_950951	YP_456389 YP_456428 YP_456467 YP_456574 YP_456346	YP_001798943 YP_001799020 YP_001799297 YP_001799348 YP_001799369 YP_001798829	YP_002004429 YP_002004216	c0480 c3370
DNA replication	0 341 426 481 515	himA	DNA-binding protein HU	NP_950295 NP_950315 NP_950569 NP_950577 NP_950609 NP_950617 NP_950646 NP_950654 NP_950765 NP_950815 NP_950906 NP_950494 YP_002154418 NP_950786 NP_950950	YP_456406 YP_456426 YP_456573 YP_456675 YP_456388 YP_456468	YP_001798741 YP_001798759 YP_001798868 YP_001798896 YP_001798947 YP_001798993 YP_001799029 YP_001799036 YP_001799306 YP_001799360 YP_001799258 YP_001798956 YP_001799010	YP_002004159	c0500
DNA replication	138	rnhC	ribonuclease HIII	NP_950883	YP_456299	YP_001799282	YP_002004170	c2590
DNA replication	78	lig	NAD-dependent DNA ligase	NP_950690	YP_456517	YP_001799329	YP_002004308	c1390
DNA replication	51	topA	DNA topoisomerase I	NP_950531	YP_456638	YP_001799217	YP_002004115	c0100
DNA replication	74	gyrA	DNA gyrase subunit A (topoisomerase II)	NP_950751	YP_456450	YP_001798880	YP_002004233	c1300
DNA replication	75	gyrB	DNA gyrase subunit B (topoisomerase II)	NP_950750	YP_456451	YP_001798879	YP_002004232	c1310
DNA replication	196	pmbA	DNA gyrase modulator	YP_002154424	YP_456528	YP_001799277	YP_002004357	c3490
DNA replication	178	nrdA	ribonucleotide-diphosphate reductase subunit alpha	NP_950306	YP_456221	YP_001798747	YP_002004224	c3260
DNA replication	76	nrdF	ribonucleotide-diphosphate reductase subunit beta	NP_950307	YP_456222	YP_001798790	YP_002004223	c1350
DNA replication		NA	putative telomere resolvase				YP_002004143
Chromosome segregation	193	spoVG	regulatory protein SpoVG	NP_950984	YP_456845	YP_001798923	YP_002004261	c3460
Chromosome segregation	54 495 748 788 791 834	smc	chromosome segregation ATPase	NP_950299 NP_950319 NP_950903 NP_950945 NP_950289 NP_950600 NP_950632 NP_950768	YP_456422 YP_456473			c0540
Recombination	437	ruvA	Holliday junction resolvasome DNA-binding subunit				YP_002004208	c2550
Recombination	438	ruvB	Holliday junction resolvasome helicase subunit				YP_002004207	c2560
Recombination	62	ruvX	Holliday junction resolvase-like protein	NP_950556	YP_456614	YP_001799094	YP_002004281	c1130
Recombination	436	recU	Holliday junction-specific endonuclease				YP_002004246	c1660
Recombination	371	recA	RecA/RadA recombinase	NP_950969			YP_002004175	c1360
Recombination	986	recG	ATP-dependent RecG-like helicase				YP_002004096
Recombination	1027	recO	recombinational DNA repair protein O (RecF pathway)				YP_002004336
Recombination	984	recR	recombinational DNA repair protein R (RecF pathway)				YP_002004087
Recombination	393	rmuC	RmuC-family protein	NP_950522	YP_456646	YP_001799225
Recombination	653	mgs1	recombination factor protein RarA		YP_456484
DNA repair	298	uvrA	excinuclease ABC subunit A	NP_950702	YP_456532	YP_001799274		c0800
DNA repair	299	uvrB	excinuclease ABC subunit B	YP_002154423	YP_456595	YP_001799052		c0810
DNA repair	297	uvrC	excinuclease ABC subunit C	NP_950685	YP_456594	YP_001799051		c0790
DNA repair	14 356	uvrD	ATP-dependent DNA helicase	NP_950567 NP_950607 NP_950665 NP_950757 NP_950779 NP_950811 NP_950873	YP_456281 YP_456311	YP_001799268	YP_002004462
DNA repair	85	mutM	formamidopyrimidine-DNA glycosylase	NP_950926	YP_456263	YP_001799378	YP_002004111	c1610
DNA repair	354	mutT	MutT/Nudix family protein	NP_950728	YP_456498	YP_001799335	YP_002004148
DNA repair	288	polA	DNA polymerase I	NP_950927 NP_950928	YP_456262	YP_001799379	YP_002004112
DNA repair	215	tatD	Mg-dependent DNase	NP_950857	YP_456336	YP_001799265	YP_002004192	c3850
DNA repair	37 132	srmB	superfamily II DNA/RNA helicases	NP_950705 NP_950966	YP_456514 YP_456250	YP_001799048 YP_001798833	YP_002004070 YP_002004496 YP_002004155	c2470 c2430
DNA repair	850 1016	hsdM	type I restriction-modification system methyltransferase subunit	NP_950871			YP_002004254
DNA repair	849	hsdR	restriction enzymes type I helicase subunit	NP_950870
DNA repair	971 1133	NA	putative restriction endonuclease			YP_001799336		c3760
DNA repair	139	ung	uracil-DNA glycosylase	NP_950415	YP_456752	YP_001799107	YP_002004264	c2600
DNA repair	38	nfo	endonuclease IV	NP_950706	YP_456513	YP_001799047	YP_002004069 YP_002004497	c2480
DNA repair	1047	NA	exonuclease VII, large subunit				YP_002004482
Transcription	275	rpoA	DNA-directed RNA polymerase subunit alpha	NP_950479	YP_456691	YP_001799145	YP_002004398	c4710
Transcription	122	rpoB	DNA-directed RNA polymerase subunit beta	NP_950512	YP_456657	YP_001799240	YP_002004421	c2240
Transcription	121	rpoC	DNA-directed RNA polymerase subunit beta'	NP_950513	YP_456656	YP_001799239	YP_002004422	c2230
Transcription	363	rpoZ	DNA-directed RNA polymerase subunit omega	NP_950988	YP_456850	YP_001798785	YP_002004476
Transcription	412 439	rpoE	DNA-directed RNA polymerase subunit delta	NP_950866	YP_456315	YP_001799208	YP_002004088	c3050
Transcription	358 362	rpoD	DNA-directed RNA polymerase subunit sigma	NP_950880 NP_950954 YP_002154420	YP_456303 YP_456390 YP_456555	YP_001799198	YP_002004339
Transcription	3 289	fliA	DNA-directed RNA polymerase sigma factor	NP_950292 NP_950572 NP_950575 NP_950612 NP_950615 NP_950660 NP_950763 NP_950788 NP_950908 NP_950952	YP_456429 YP_456576	YP_001798805 YP_001798916 YP_001798942 YP_001799021 YP_001799296 YP_001799347 YP_001799370	YP_002004428	c0470
Transcription	61	greA	transcription elongation factor GreA	NP_950554	YP_456616	YP_001799092	YP_002004280	c1110
Transcription	206	nusA	transcription elongation factor NusA	NP_950400	YP_456768	YP_001799191	YP_002004346	c3660
Transcription	286	nusB	transcription termination factor	NP_950695	YP_456523	YP_001799389	YP_002004071 YP_002004495
Transcription	126	nusG	transcription antitermination protein	NP_950507	YP_456662	YP_001799245	YP_002004416	c2290
Transcription	340	rsuA	16S rRNA pseudouridylate synthase	NP_950490	YP_456679	YP_001799341	YP_002004163
Transcription	106	rluA	23S rRNA pseudouridylate synthase	NP_950383	YP_456786	YP_001799075	YP_002004307	c1980
Transcription	192 398	ksgA	16S rRNA dimethyladenosine transferase	NP_950983 NP_950558	YP_456844 YP_456611	YP_001798924	YP_002004260 YP_002004312	c3450
Transcription	374	rlmB	23S rRNA methyltransferase		YP_456664	YP_001799247		c2310
Transcription	1044	rimM	16S rRNA processing protein				YP_002004466
Transcription	92	hrcA	heat-inducible transcription repressor	NP_950958	YP_456255	YP_001799142	YP_002004241	c1720
Transcription	1121	NA	XRE family transcriptional regulator					c3130
tRNA synthetase	348	alaS	alanyl-tRNA synthetase	NP_950557	YP_456612	YP_001799095	YP_002004282
tRNA synthetase	105	argS	arginyl-tRNA synthetase	NP_950707	YP_456512	YP_001799125	YP_002004464	c1970
tRNA synthetase	160	asnC	asparaginyl-tRNA synthetase	NP_951006	YP_456867	YP_001798733	YP_002004198	c2970
tRNA synthetase	217	aspS	aspartyl-tRNA synthetase	NP_950380	YP_456789	YP_001799072	YP_002004304	c3920
tRNA synthetase	127	cysS	cysteinyl-tRNA synthetase	NP_950393	YP_456775	YP_001799085	YP_002004368	c2330
tRNA synthetase	56	glnS	glutaminyl-tRNA synthetase	NP_950872	YP_456312	YP_001799269	YP_002004238	c0910
tRNA synthetase	128	gltX	glutamyl-tRNA synthetase	NP_950392	YP_456776	YP_001799084	YP_002004367	c2340
tRNA synthetase	64	grs1	glycyl-tRNA synthetase	NP_950878	YP_456305	YP_001799200	YP_002004337	c1160
tRNA synthetase	218	hisS	histidyl-tRNA synthetase	NP_950379	YP_456790	YP_001799071	YP_002004303	c3930
tRNA synthetase	188	ileS	isoleucyl-tRNA synthetase	NP_950436	YP_456731	YP_001798969	YP_002004286	c3410
tRNA synthetase	247	leuS	leucyl-tRNA synthetase	NP_950990	YP_456852	YP_001798783	YP_002004474	c4370
tRNA synthetase	236	lysU	lysyl-tRNA synthetase	NP_950841	YP_456324	YP_001799121	YP_002004136	c4180
tRNA synthetase	282	metG	methionyl-tRNA synthetase	NP_950485	YP_456685	YP_001798806	YP_002004407	c4790
tRNA synthetase	230	pheS	phenylalanyl-tRNA synthetase subunit alpha	NP_950848	YP_456329	YP_001799117	YP_002004120	c4080
tRNA synthetase	229	pheT	phenylalanyl-tRNA synthetase subunit beta	NP_950850	YP_456330	YP_001799116	YP_002004119	c4070
tRNA synthetase	142	proS	prolyl-tRNA synthetase	NP_950498	YP_456671	YP_001799253	YP_002004463	c2660
tRNA synthetase	107	serS	seryl-tRNA synthetase	NP_950335	YP_456828	YP_001799181	YP_002004172	c2000
tRNA synthetase	154	thrS	threonyl-tRNA synthetase	NP_950997	YP_456859	YP_001798725	YP_002004205	c2890
tRNA synthetase	179	trpS	tryptophanyl-tRNA synthetase	NP_950718	YP_456508	YP_001799127	YP_002004132	c3280
tRNA synthetase	133	tyrS	tyrosyl-tRNA synthetase, class Ib	NP_950721	YP_456505	YP_001799131	YP_002004154	c2510
tRNA synthetase	232	valS	valyl-tRNA synthetase	NP_950270	YP_456208	YP_001798820	YP_002004369	c4100
tRNA related	364	trmE	tRNA modification GTPase	NP_950999	YP_456861	YP_001798727	YP_002004204
tRNA related	135	trmD	tRNA (guanine-N(1)-)-methyltransferase	NP_950723	YP_456503	YP_001799133	YP_002004467	c2530
tRNA related	219	mnmA	tRNA-specific 2-thiouridylase	NP_950377	YP_456793	YP_001799325	YP_002004219	c3940
tRNA related	310	spoU	tRNA/rRNA methylase	NP_950396	YP_456772		YP_002004249	c2490
tRNA related	148	miaA	tRNA delta(2)-isopentenylpyrophosphate transferase	NP_950527	YP_456642	YP_001799221	YP_002004165	c2790
tRNA related	339	truA	tRNA pseudouridine synthase A	NP_950481	YP_456689	YP_001798848	YP_002004403
tRNA related	70	truB	tRNA pseudouridine synthase B	NP_950489	YP_456680	YP_001799342	YP_002004359	c1250
Translation	271	infA	translation initiation factor IF-1	NP_950475	YP_456695	YP_001799149	YP_002004394	c4670
Translation	207	infB	translation initiation factor IF-2	NP_950402	YP_456766	YP_001799193	YP_002004348	c3670
Translation	116	infC	translation initiation factor IF-3	NP_950996	YP_456858	YP_001798778	YP_002004469	c2180
Translation	117	tufB	elongation factor Tu	NP_950517	YP_456652	YP_001799235	YP_002004426	c2190
Translation	202	tsf	elongation factor Ts	NP_950418	YP_456749	YP_001799104	YP_002004267	c3610
Translation	227	lepA	GTP-binding protein LepA (elongation factor)	NP_950697	YP_456526	YP_001798888	YP_002004322	c4050
Translation	118	fusA	elongation factor G	NP_950516	YP_456653	YP_001799236	YP_002004425	c2200
Translation	147	efp	elongation factor P	NP_950528	YP_456641	YP_001799220	YP_002004164	c2780
Translation	182	prfA	peptide chain release factor 1	NP_950266	YP_456204	YP_001798825	YP_002004212	c3330
Translation	220	prfB	peptide chain release factor 2	NP_950725	YP_456501	YP_001799135	YP_002004139	c3970
Translation	234	pth	peptidyl-tRNA hydrolase	NP_950404	YP_456763	YP_001799195	YP_002004257	c4130
Translation	200	frr	ribosome recycling factor	NP_950420	YP_456747	YP_001799102	YP_002004269	c3590
Translation	181	sua5	putative translation factor (SUA5)	NP_950267	YP_456205	YP_001798824	YP_002004211	c3320
Translation	321	spoT	guanosine polyphosphate pyrophosphohydrolase/synthetase	NP_950378	YP_456792	YP_001799326	YP_002004218
Translation	208	rbfA	ribosome-binding factor A	NP_950403	YP_456765	YP_001799194	YP_002004349	c3680
Translation	112	rnpA	ribonuclease P protein component	NP_950500	YP_456669	YP_001799251	YP_002004410	c2120
Translation	82	pcnB	Poly(A) polymerase	NP_950354	YP_456803	YP_001799286	YP_002004272	c1530
Translation	109	smpB	SsrA-binding protein	NP_950398	YP_456770	YP_001799188	YP_002004361	c2030
Ribosome	124	rplA	50S ribosomal protein L1	NP_950509	YP_456660	YP_001799243	YP_002004418	c2270
Ribosome	254	rplB	50S ribosomal protein L2	NP_950455	YP_456715	YP_001799169	YP_002004375	c4480
Ribosome	251	rplC	50S ribosomal protein L3	NP_950452	YP_456718	YP_001799172	YP_002004372	c4450
Ribosome	252	rplD	50S ribosomal protein L4	NP_950453	YP_456717	YP_001799171	YP_002004373	c4460
Ribosome	262	rplE	50S ribosomal protein L5	NP_950464	YP_456706	YP_001799160	YP_002004384	c4570
Ribosome	265	rplF	50S ribosomal protein L6	NP_950467	YP_456703	YP_001799157	YP_002004387	c4600
Ribosome	184	rplI	50S ribosomal protein L9	NP_950264	YP_456202	YP_001798827	YP_002004214	c3350
Ribosome	123	rplJ	50S ribosomal protein L10	NP_950510	YP_456659	YP_001799242	YP_002004419	c2260
Ribosome	125	rplK	50S ribosomal protein L11	NP_950508	YP_456661	YP_001799244	YP_002004417	c2280
Ribosome	343	rplL	50S ribosomal protein L7/L12	NP_950511	YP_456658	YP_001799241	YP_002004420
Ribosome	130	rplM	50S ribosomal protein L13	NP_950390	YP_456778	YP_001799082	YP_002004365	c2360
Ribosome	260	rplN	50S ribosomal protein L14	NP_950462	YP_456708	YP_001799162	YP_002004382	c4550
Ribosome	268	rplO	50S ribosomal protein L15	NP_950471	YP_456699	YP_001799153	YP_002004391	c4640
Ribosome	258	rplP	50S ribosomal protein L16	NP_950459	YP_456711	YP_001799165	YP_002004379	c4520
Ribosome	276	rplQ	50S ribosomal protein L17	NP_950480	YP_456690	YP_001799144	YP_002004399	c4720
Ribosome	266	rplR	50S ribosomal protein L18	NP_950468	YP_456702	YP_001799156	YP_002004388	c4610
Ribosome	134	rplS	50S ribosomal protein L19	NP_950722	YP_456504	YP_001799132	YP_002004468	c2520
Ribosome	114	rplT	50S ribosomal protein L20	NP_950994	YP_456856	YP_001798780	YP_002004471	c2160
Ribosome	239	rplU	50S ribosomal protein L21	NP_950338	YP_456825	YP_001799179	YP_002004317	c4250
Ribosome	256	rplV	50S ribosomal protein L22	NP_950457	YP_456713	YP_001799167	YP_002004377	c4500
Ribosome	253	rplW	50S ribosomal protein L23	NP_950454	YP_456716	YP_001799170	YP_002004374	c4470
Ribosome	261	rplX	50S ribosomal protein L24	NP_950463	YP_456707	YP_001799161	YP_002004383	c4560
Ribosome	241	rpmA	50S ribosomal protein L27	NP_950340	YP_456823	YP_001799177	YP_002004315	c4270
Ribosome	198	rpmB	50S ribosomal protein L28	NP_950358	YP_456799	YP_001799290	YP_002004311	c3570
Ribosome	337	rpmC	50S ribosomal protein L29	NP_950460	YP_456710	YP_001799164	YP_002004380
Ribosome	338 1146	rpmD	50S ribosomal protein L30	NP_950470	YP_456700	YP_001799154	YP_002004390	c4630
Ribosome	175	rpmE	50S ribosomal protein L31	NP_950357	YP_456800	YP_001799289	YP_002004181	c3230
Ribosome	336	rpmF	50S ribosomal protein L32	NP_950450	YP_456721	YP_001799174	YP_002004341
Ribosome	311 461	rpmG	50S ribosomal protein L33	NP_950496 NP_950505	YP_456672	YP_001799255	YP_002004414	c2720
Ribosome	113	rpmH	50S ribosomal protein L34	NP_950499	YP_456670	YP_001799252	YP_002004409	c2130
Ribosome	115	rpmI	50S ribosomal protein L35	NP_950995	YP_456857	YP_001798779	YP_002004470	c2170
Ribosome	272	rpmJ	50S ribosomal protein L36	NP_950476	YP_456694	YP_001799148	YP_002004395	c4680
Ribosome	203	rpsB	30S ribosomal protein S2	NP_950417	YP_456750	YP_001799105	YP_002004266	c3620
Ribosome	257	rpsC	30S ribosomal protein S3	NP_950458	YP_456712	YP_001799166	YP_002004378	c4510
Ribosome	243	rpsD	30S ribosomal protein S4	NP_950838	YP_456437	YP_001798771	YP_002004343	c4320
Ribosome	267	rpsE	30S ribosomal protein S5	NP_950469	YP_456701	YP_001799155	YP_002004389	c4620
Ribosome	187	rpsF	30S ribosomal protein S6	NP_950261	YP_456199	YP_001798830	YP_002004217	c3380
Ribosome	119	rpsG	30S ribosomal protein S7	NP_950515	YP_456654	YP_001799237	YP_002004424	c2210
Ribosome	264	rpsH	30S ribosomal protein S8	NP_950466	YP_456704	YP_001799158	YP_002004386	c4590
Ribosome	129	rpsI	30S ribosomal protein S9	NP_950391	YP_456777	YP_001799083	YP_002004366	c2350
Ribosome	250	rpsJ	30S ribosomal protein S10	NP_950451	YP_456720	YP_001799173	YP_002004371	c4440
Ribosome	274	rpsK	30S ribosomal protein S11	NP_950478	YP_456692	YP_001799146	YP_002004397	c4700
Ribosome	120	rpsL	30S ribosomal protein S12	NP_950514	YP_456655	YP_001799238	YP_002004423	c2220
Ribosome	273	rpsM	30S ribosomal protein S13	NP_950477	YP_456693	YP_001799147	YP_002004396	c4690
Ribosome	263	rpsN	30S ribosomal protein S14	NP_950465	YP_456705	YP_001799159	YP_002004385	c4580
Ribosome	326	rpsO	30S ribosomal protein S15	NP_950388	YP_456781	YP_001799080	YP_002004302
Ribosome	136	rpsP	30S ribosomal protein S16	NP_950724	YP_456502	YP_001799134	YP_002004465	c2540
Ribosome	259	rpsQ	30S ribosomal protein S17	NP_950461	YP_456709	YP_001799163	YP_002004381	c4540
Ribosome	185	rpsR	30S ribosomal protein S18	NP_950263	YP_456201	YP_001798828	YP_002004215	c3360
Ribosome	255	rpsS	30S ribosomal protein S19	NP_950456	YP_456714	YP_001799168	YP_002004376	c4490
Ribosome	108	rpsT	30S ribosomal protein S20	NP_950333	YP_456829	YP_001799184	YP_002004173	c2010
Ribosome	357 1079	rpsU	30S ribosomal protein S21	NP_950875	YP_456308	YP_001799203	YP_002004333	c1190
Ribosome	65	era	GTP-binding protein Era (cell cycle/ribosome assembly)	NP_950877	YP_456306	YP_001799201	YP_002004335	c1170
Ribosome	145	engA	GTP-binding protein EngA (ribosome assembly)	NP_950492	YP_456677	YP_001799339	YP_002004161	c2760
Ribosome	231	engB	ribosome biogenesis GTP-binding protein	NP_950269	YP_456207	YP_001798821	YP_002004142	c4090
Ribosome	228	engC	GTPase EngC	NP_950434	YP_456733	YP_001798971	YP_002004118	c4060
Ribosome	189	engD	GTP-dependent nucleic acid-binding protein EngD	NP_950435	YP_456732	YP_001798970	YP_002004285	c3420
Ribosome	242	obgE	GTPase ObgE	NP_950341	YP_456822	YP_001799176	YP_002004314	c4280
Ribosome	52	rbgA	ribosome biogenesis GTPase	NP_950530	YP_456639	YP_001799218	YP_002004116	c0110
Chaperon	89	dnaJ	molecular chaperone DnaJ	NP_950955	YP_456258	YP_001799139	YP_002004244	c1690
Chaperon	90	dnaK	molecular chaperone DnaK	NP_950956	YP_456257	YP_001799140	YP_002004243	c1700
Chaperon	91	grpE	molecular chaperone GrpE	NP_950957	YP_456256	YP_001799141	YP_002004242	c1710
Chaperon	152	groEL	molecular chaperone GroEL 60kD subunit	NP_950373	YP_456796	YP_001799322	YP_002004222	c2870
Chaperon	153	groES	molecular chaperone GroES 10kD subunit	NP_950372	YP_456797	YP_001799321	YP_002004221	c2880
Chaperon	68	tig	trigger factor (TF)	NP_950701	YP_456530	YP_001799275	YP_002004330	c1220
Chaperon	67	lon	ATP-dependent Lon protease	NP_950700	YP_456529	YP_001799276	YP_002004331	c1210
Chaperon	379	ibpA	molecular chaperone	NP_950280	YP_456213	YP_001799292
Cell envelope	249	mraW	methyltransferase involved in cell envelope biogenesis	NP_950987	YP_456848	YP_001798786	YP_002004477	c4400
Lipopolysaccharide	445	rfaG	glycosyltransferase involved in LPS biosynthesis	NP_950260		YP_002004123
Cell division	23	ftsH	cell division protein FtsH homolog	NP_950382 NP_950965	YP_456787	YP_001799074	YP_002004076 YP_002004306 YP_002004490	c1990
Cell division	313	gidB	methyltransferase, glucose inhibited division protein B	NP_950519	YP_456650	YP_001799228		c3180
Cell division	171	gidA	glucose inhibited division proteinA	NP_950520	YP_456649	YP_001799227	YP_002004177	c3190
Immunodominant membrane protein	721 774 968	amp	antigenic membrane protein/ immunodominant membrane protein precursor	NP_950374	YP_456795	YP_001799323
Immunodominant membrane protein	985 1118	imp	immunodominant membrane protein				YP_002004092	c3010
Secretion	221	secA	preprotein translocase subunit SecA	NP_950726	YP_456500	YP_001799136	YP_002004140	c3980
Secretion	392 1031	secE	preprotein translocase subunit SecE	NP_950506	YP_456663	YP_001799246	YP_002004415
Secretion	269	secY	preprotein translocase subunit SecY	NP_950472	YP_456698	YP_001799152	YP_002004392	c4650
Secretion	111	yidC	preprotein translocase subunit yidC	NP_950501	YP_456668	YP_001799250	YP_002004411	c2110
Secretion	50	ftsY	signal recognition particle-docking protein	NP_950931	YP_456260	YP_001799381	YP_002004114	c0090
Secretion	49	ffh	signal recognition particle, subunit FFH/SRP54	NP_950930	YP_456261	YP_001799380	YP_002004113	c0080
ABC transporter	226	potA	ABC-type spermidine/putrescine transport system, ATPase component	NP_950911	YP_456291	YP_001798813	YP_002004323	c4040
ABC transporter	225	potB	ABC-type spermidine/putrescine transport system, permease component I	NP_950912	YP_456290	YP_001798812	YP_002004324	c4030
ABC transporter	224	potC	ABC-type spermidine/putrescine transport system, permease component II	NP_950913	YP_456289	YP_001798811	YP_002004325	c4020
ABC transporter	223	potD	ABC-type spermidine/putrescine transport system, periplasmatic component	NP_950914	YP_456288	YP_001798810	YP_002004326	c4010
ABC transporter	42	znuA	ABC-type Mn/Zn transport system, periplasmic component	NP_950344	YP_456820	YP_001799067	YP_002004048 YP_002004518	c3540
ABC transporter	41	znuC	ABC-type Mn/Zn transport system, ATPase component	NP_950345	YP_456819	YP_001799068	YP_002004047 YP_002004519	c3530
ABC transporter	40 197	znuB	ABC-type Mn/Zn transport system, permease component	NP_950346	YP_456817 YP_456818	YP_001799070 YP_001799069	YP_002004045 YP_002004521 YP_002004046 YP_002004520	c3510 c3520
ABC transporter	159	malK/ ugpC	ABC-type sugar transport system , ATPase component	NP_951004	YP_456866	YP_001798732	YP_002004199	c2960
ABC transporter	158	malF/ ugpA	ABC-type sugar transport system, permease component I	NP_951003	YP_456865	YP_001798731	YP_002004200	c2950
ABC transporter	157	malG/ ugpE	ABC-type sugar transport system, permease component II	NP_951002	YP_456864	YP_001798730	YP_002004201	c2940
ABC transporter	156	malE/ ugpB	ABC-type sugar transport system , periplasmatic component	NP_951001	YP_456863	YP_001798729	YP_002004202	c2930
ABC transporter	102 446	dppF	ABC-type dipeptide/oligopeptide transport system, ATPase component I	NP_950445 NP_950278	YP_456723	YP_001799314 YP_001799293	YP_002004105	c1930
ABC transporter	101 741	dppD	ABC-type dipeptide/oligopeptide transport system, ATPase component II	NP_950444 NP_950277	YP_456724	YP_001799315	YP_002004104	c1920
ABC transporter	372 425 544	dppA	ABC-type dipeptide/oligopeptide transpor system, periplasmatic component	NP_950443	YP_456725	YP_001799316 YP_001799317	YP_002004108 YP_002004483 YP_002004489	c1960
ABC transporter	104 738	dppB	ABC-type dipeptide/oligopeptide transport system, permease component I	NP_950442 NP_950274	YP_456726	YP_001799318	YP_002004107	c1950
ABC transporter	103	dppC	ABC-type dipeptide/oligopeptide transport system, permease component II	NP_950441	YP_456727	YP_001799319	YP_002004106	c1940
ABC transporter	323	metN	ABC-type methionine transport system, ATPase component	NP_950384	YP_456785	YP_001799076	YP_002004197
ABC transporter	324	metQ	ABC-type methionine transport system, periplasmatic component	NP_950385	YP_456784	YP_001799077	YP_002004229
ABC transporter	325	metl	ABC-type methionine transport system, permease component	NP_950386	YP_456783	YP_001799078	YP_002004228
ABC transporter	479 509 825	artI	ABC-type amino acid transport system, periplasmatic component	NP_950741 NP_950747	YP_456459 YP_456510	YP_001798919
ABC transporter	131 451 480 487 758 852	artM	ABC-type amino acid transport system, permease component I	NP_950708 NP_950709 NP_950330 NP_950742 NP_950840 NP_950329 NP_950891	YP_456511 YP_456831 YP_456458 YP_456321	YP_001799049		c2420
ABC transporter	478	artQ	ABC-type amino acid transport system, permease component II	NP_950739	YP_456461
ABC transporter	35	artP	ABC-type amino acid transport system, ATPase	NP_950331 NP_950740	YP_456460 YP_456830	YP_001799334		c2410
ABC transporter	278 505	cbiQ	ABC-type cobalt transport system, permease component	NP_950432	YP_456735 YP_456211	YP_001798851 YP_001798817	YP_002004402	c4750
ABC transporter	277 318 378	cbiO	ABC-type cobalt transport system, ATPase component	NP_950431 NP_950272	YP_456737 YP_456736 YP_456210	YP_001798853 YP_001798852 YP_001798818	YP_002004400 YP_002004401	c4730 c4740
ABC transporter	26	phnL	ABC-type antimicrobial peptide transport system, ATPase component	NP_950851	YP_456331	YP_001799115	YP_002004055 YP_002004141 YP_002004511	c1910
Other transporter	98 315 531	citS/mleP	malate (citrate)/Na+ symporter	NP_950972 NP_950538	YP_456248 YP_456631	YP_001799327	YP_002004144 YP_002004191 YP_002004061 YP_002004505	c1880 c3720
Other transporter	312	evbH	multidrug efflux pump, ATP-binding and permease protein		YP_456225	YP_001798793	YP_002004150	c2850
Other transporter	151	evbG	multidrug efflux pump, ATP-binding and permease protein	NP_950311	YP_456224	YP_001798792	YP_002004151	c2860
Other transporter	344 394 414 903	norM	Na+-driven multidrug efflux pump	NP_950532 NP_950534 NP_950986	YP_456637 YP_456635 YP_456847	YP_001799216 YP_001798843 YP_001798788 YP_001798849	YP_002004147
Other transporter	244	mgtB	P-type ATPase exporting cations (probably Mg)	NP_950837	YP_456438	YP_001798772	YP_002004344	c4340
Other transporter	140	mgtA1	P-type ATPase exporting cations (probably calcium)	NP_950438	YP_456729	YP_001798968	YP_002004255	c2630
Other transporter	233 309	mgtA2/ mgtA3	P-type ATPase exporting cations	NP_950282 NP_950504	YP_456214 YP_456665	YP_001799338 YP_001799248	YP_002004256	c4120 c2320
Other transporter	194	zntA	P-type ATPase exporting cations (probably cadmium)	NP_950985	YP_456846	YP_001798922	YP_002004262	c3470
Other transporter	222	mscL	large-conductance mechanosensitive	NP_950310	YP_456223	YP_001798791	YP_002004364	c3990
Glycolysis	347	NA	HAD superfamily family phosphatase, subfamily IIIa	NP_950553	YP_456617	YP_001799091	YP_002004279
Glycolysis	331 488 316	cof	HAD superfamily hydrolase, subfamily IIb (sucrose-phosphate phosphatase)	NP_950886 NP_950423 NP_950845	YP_456296 YP_456744	YP_001798719 YP_001799099 YP_001799119	YP_002004146	c3730
Glycolysis	346	pgi	glucose-6-phosphate isomerase	NP_950535	YP_456634	YP_001798844	YP_002004408
Glycolysis	345	pfkA	6-phosphofructokinase	NP_950533	YP_456636	YP_001798842	YP_002004145
Glycolysis	332	fba	fructose-bisphosphate aldolase	NP_950424	YP_456743	YP_001799098	YP_002004149
Glycolysis	330	tpiA	triosephosphate isomerase	NP_950422	YP_456745	YP_001799100	YP_002004206
Glycolysis	389	gapA	glyceraldehyde-3-phosphate	NP_950427	YP_456741	YP_001799096
Glycolysis	388	pgk	phosphoglycerate kinase	NP_950426	YP_456742	YP_001799097
Glycolysis	395	gpmI	phosphoglyceromutase	NP_950537	YP_456632	YP_001798751
Glycolysis	300	eno	enolasee	NP_950536	YP_456633	YP_001798750		c0880
Glycolysis	317	pykF	pyruvate kinase	NP_950539	YP_456630	YP_001798752		c3790
Glycolysis	205	NA	kinase related to dihydroxyacetone kinase	NP_950917	YP_456286	YP_001799374	YP_002004310	c3650
Glycolysis	498	gtfA	sucrose phosphorylase (Glucosyltrandferase-A)	NP_950975		YP_001798887
Malate/acetate metabolism	100	sfcA	malic enzyme	NP_950973	YP_456247	YP_001799328	YP_002004478	c1900
Malate/acetate metabolism	211	pdhA	pyruvate dehydrogenase E1 component subunit alpha	NP_950852	YP_456332	YP_001799261	YP_002004196	c3800
Malate/acetate metabolism	212	pdhB	pyruvate dehydrogenase E1 component subunit beta	NP_950853	YP_456333	YP_001799262	YP_002004195	c3810
Malate/acetate metabolism	213	pdhC	branched-chain alpha-keto acid dehydrogenase subunit E2	NP_950854	YP_456334	YP_001799263	YP_002004194	c3830
Malate/acetate metabolism	214	pdhD	dihydrolipoamide dehydrogenase	NP_950855	YP_456335	YP_001799264	YP_002004193	c3840
Malate/acetate metabolism	170	hcaD	NADH oxidase H2O2-forming	NP_950693	YP_456520	YP_001799391	YP_002004321	c3110
Malate/acetate metabolism	190	pduL-like	propanediol utilisation protein PduL	NP_950981	YP_456842	YP_001798926	YP_002004258	c3430
Malate/acetate metabolism	97	ackA	acetate kinase	NP_950411	YP_456756	YP_001798799	YP_002004352	c1820
Nucleotide metabolism	44	adk	adenylate kinase	NP_950473	YP_456697	YP_001799151	YP_002004073 YP_002004493	c4300
Nucleotide metabolism	248 860	gmk	guanylate kinase	NP_950989 NP_950932	YP_456851	YP_001798784	YP_002004475	c4380
Nucleotide metabolism	235	pnp	polynucleotide phosphorylase/polyadenylase	NP_950503	YP_456666	YP_001799249	YP_002004412	c4150
Nucleotide metabolism	178	nrdA	ribonucleotide-diphosphate reductase subunit alpha	NP_950306	YP_456221	YP_001798747	YP_002004224	c3260
Nucleotide metabolism	76	nrdF	ribonucleotide-diphosphate reductase subunit beta	NP_950307	YP_456222	YP_001798790	YP_002004223	c1350
Nucleotide metabolism	458	udk	uridine kinase	NP_950394	YP_456774
Nucleotide metabolism	201	pyrH	uridylate kinase	NP_950419	YP_456748	YP_001799103	YP_002004268	c3600
Nucleotide metabolism	164	pyrG	CTP synthase	NP_950863	YP_456318	YP_001799211	YP_002004091	c3020
Nucleotide metabolism	146	cmk	cytidylate kinase	NP_950491	YP_456678	YP_001799340	YP_002004162	c2770
Nucleotide metabolism	96	thyA	thymidylate synthase	NP_950545	YP_456626	YP_001798767	YP_002004353	c1770
Nucleotide metabolism	174	tdk	thymidine kinase	NP_950356	YP_456801	YP_001799288	YP_002004180	c3220
Nucleotide metabolism	18 27 46 279 493	tmk	thymidylate kinase	NP_950596 NP_950324 NP_950626 NP_950642 NP_950773 NP_950796 NP_950899 NP_950482 NP_950940	YP_456270 YP_456377 YP_456418 YP_456688 YP_456478	YP_001798738 YP_001798760 YP_001798865 YP_001798893 YP_001798950 YP_001798990 YP_001799032 YP_001799035 YP_001799304 YP_001799363 YP_001798935 YP_001798985 YP_001798847	YP_002004434 YP_002004404	c4760
Nucleotide metabolism	204	dut	dUTPase	NP_950416	YP_456751	YP_001799106	YP_002004265	c3630
Nucleotide metabolism	137	hit	diadenosine tetraphosphate hydrolase (AppppA hydrolase)	NP_950882	YP_456300	YP_001799280	YP_002004171	c2570
Nucleotide metabolism	173	NA	cytosine/adenosine deaminase	NP_950355	YP_456802	YP_001799287	YP_002004179	c3210
Peptidase	503	pepA	putative aminopeptidase (DNA-binding transcriptional repressor)			YP_001798807	YP_002004459
Peptidase	270	map	methionine aminopeptidase	NP_950474	YP_456696	YP_001799150	YP_002004393	c4660
Peptidase	302	pepP	Xaa-Pro aminopeptidase	NP_950497		YP_001799254	YP_002004084	c0960
Peptidase	463	NA	dipeptidase PepV	NP_950542	YP_456627
Peptidase	390	oepF	oligoendopeptidase F	NP_950430	YP_456738	YP_001798854
Amino acid metabolism	1025	metK	S-adenosylmethionine synthase; methionine adenosyltransferase				YP_002004329
Amino acid metabolism	489	asnB	asparagine synthase	NP_950846
Amino acid metabolism	305	smtA	SAM-dependent methyltransferase	NP_950555	YP_456615	YP_001799093		c1120
Amino acid metabolism	784	argE	acetylornithine deacetylase	NP_950544
Lipid metabolism	199	cdsA	phosphatidate cytidylyltransferase	NP_950421	YP_456746	YP_001799101	YP_002004270	c3580
Lipid metabolism	77	pgsA	CDP-diacylglycerol-glycerol-3- phosphatidyltransferase	NP_950970	YP_456249	YP_001799371	YP_002004174	c1370
Lipid metabolism	94	plsC	1-acyl-sn-glycerol-3-phosphate acyltransferase	NP_950547	YP_456624	YP_001798769	YP_002004355	c1740
Lipid metabolism	161	plsX	glycerol-3-phosphate acyltransferase PlsX	NP_950859	YP_456338	YP_001799215	YP_002004095	c2980
Lipid metabolism	210	plsY	glycerol-3-phosphate acyltransferase PlsY	NP_950688	YP_456516	YP_001798918	YP_002004210	c3700
Lipid metabolism	165	psd	phosphatidylserine decarboxylase proenzyme	NP_950864	YP_456317	YP_001799210	YP_002004090	c3030
Lipid metabolism	166	pssA	CDP-diacylglycerol-serine O- phosphatidyltransferase	NP_950865	YP_456316	YP_001799209	YP_002004089	c3040
Lipid metabolism	144	gpsA	glycerol 3-phosphate dehydrogenase	NP_950493	YP_456676	YP_001799259	YP_002004160	c2750
Coenzyme metabolism	43	nadE	NAD+ synthetase	NP_950376	YP_456794	YP_001799324	YP_002004220	c3950
Coenzyme metabolism	931	ribF	Riboflavin kinase + FAD synthetase			YP_001799050
Coenzyme metabolism	176	glyA	serine hydroxymethyltransferase	NP_950433	YP_456734	YP_001798850	YP_002004182	c3240
Coenzyme metabolism	95	folA	dihydrofolate reductase	NP_950546	YP_456625	YP_001798768	YP_002004354	c1760
Coenzyme metabolism	736	folC	folylpolyglutamate synthase and dihydrofolate synthase	NP_950259
Coenzyme metabolism	484	folk	7,8-Dihydro-6-hydroxymethylpterin-pyrophosphokinase	NP_950832
Coenzyme metabolism	485	folP	dihydropteroate synthase	NP_950833
Coenzyme metabolism	99	thiJ	4-methyl-5(B-hydroxyethyl)-thiazole monophosphate biosynthesis enzyme	NP_950389	YP_456780	YP_001799081	YP_002004271	c1890
Coenzyme metabolism	383	thiI	thiamine biosynthesis protein	NP_950395	YP_456773	YP_001799186
Iron-sulfur cluster	33 456	iscU	iron-sulfur cluster assembly scaffold protein	NP_950719 NP_950352	YP_456507	YP_001799129 YP_001799055	YP_002004152	c0980 c2500
Iron-sulfur cluster	353	csdB	nifS-like protein (selenocysteine lyase)	NP_950720	YP_456506	YP_001799130	YP_002004153
Acyl-carrier protein	246	acpP	acyl carrier protein	NP_950991	YP_456853	YP_001798782	YP_002004473	c4360
Acyl-carrier protein	79	acpS	holo-(acyl-carrier-protein) synthase	NP_950692	YP_456519	YP_001799392	YP_002004327	c1400
Phosphorus metabolism	110	ppa	inorganic pyrophosphatase	NP_950397	YP_456771	YP_001799187	YP_002004362	c2040
Phosphorus metabolism	416 155	NA	exopolyphosphatase-related protein	NP_951000 NP_950998	YP_456862 YP_456860	YP_001798728 YP_001798726	YP_002004203	c2920
Phosphorus metabolism	191	NA	HD superfamily phosphohydrolase	NP_950982	YP_456843	YP_001798925	YP_002004259	c3440
Phosphorus metabolism	150	NA	phosphodiesterase	NP_950524	YP_456644	YP_001799223	YP_002004167	c2810
Phosphorus metabolism	149	NA	putative metallophosphoesterase	NP_950525	YP_456643	YP_001799222	YP_002004166	c2800
Phosphorus metabolism	443	pgpB	membrane-associated phospholipid phosphatase	NP_950257			YP_002004125
Phosphorus metabolism	442 1032 1075	pldB	putative lysophospholipase				YP_002004370 YP_002004427	c4110 c0930
Miscellaneous	36	sodA	superoxide dismutase	NP_950694	YP_456522	YP_001799390	YP_002004072 YP_002004494	c2450
Miscellaneous	88	lplA	lipoate-protein ligase A	NP_950561	YP_456608	YP_001799122	YP_002004245	c1680
Miscellaneous	805	pdxK	pyridoxal/pyridoxine/pyridoxamine kinase	NP_950686
Miscellaneous	373	ysdC	endo-1,4-beta-glucanase-like protein	NP_950992	YP_456854			c2140
Miscellaneous	69	trxA	thioredoxin	NP_950488	YP_456681	YP_001799343	YP_002004358	c1230
Miscellaneous	87	NA	Zn-dependent hydrolase	NP_950889	YP_456294	YP_001798715	YP_002004247	c1650
Miscellaneous	73	NA	P-loop hydrolase	NP_950752	YP_456449	YP_001798881	YP_002004235	c1290
Miscellaneous	287 307	degV	DegV family protein	NP_950835 NP_950888	YP_456440 YP_456295	YP_001798774 YP_001798716	YP_002004134 YP_002004135	c1540
Miscellaneous	71	qri7	O-sialoglycoprotein endopeptidase	NP_950831	YP_456447	YP_001798776	YP_002004237	c1260
Miscellaneous	81	cbf	CMP-binding factor	NP_950353	YP_456804	YP_001799285	YP_002004273	c1520
Miscellaneous	281	tpm	tetrapyrrole (Corrin/Porphyrin) methylase	NP_950484	YP_456686	YP_001798845	YP_002004406	c4780
Miscellaneous	72	NA	glycoprotease family protein	NP_950753	YP_456448	YP_001798882	YP_002004236	c1280
Miscellaneous	66	NA	metalloprotease	NP_950876	YP_456307	YP_001799202	YP_002004334	c1180
Miscellaneous	169 1024	nfnB	putative nitroreductase	NP_950687	YP_456593	YP_001799086	YP_002004319 YP_002004320	c3090
Miscellaneous	413	NA	putative arsenate reductase related protein, thioredoxin family	NP_950884		YP_001798721	YP_002004239
