# Supplementary material for: Comparative Analysis of the Peanut Witches'-Broom Phytoplasma Genome Reveals Horizontal Transfer of Potential Mobile Units and Effectors
Source: PLoS One. 2013 Apr 23;8(4):e62770. doi: 10.1371/journal.pone.0062770 (PMC3633829; doi:10.1371/journal.pone.0062770)
Supplement: Table S3 — List of putative effectors. List of putative effectors in the five available phytoplasma genomes. (XLS) [file pone.0062770.s003.xls]

## Sheet: effector
Cluster_id	'Ca. P. asteris' OY-M	'Ca. P. asteris' AYWB	'Ca. P. australiense'	'Ca. P. mali'	PnWB	Note
6	NP_950652	YP_456344	YP_001798740			SAP25
		YP_456465	YP_001798832			SAP64
		YP_456832	YP_001798867
			YP_001798895
			YP_001798909
			YP_001798948
			YP_001798992
			YP_001799030
			YP_001799361
			YP_001799385
24	NP_950300	YP_456537
	NP_950320	YP_456543
	NP_950599
	NP_950791
	NP_950827
	NP_950902
28	NP_950814	YP_456408	YP_001798964	YP_002004435		SAP39
		YP_456572	YP_001799002			SAP09
			YP_001799022
31		YP_456567	YP_001798941		c0180
			YP_001799229		c0460
					c3890
32	NP_950582	YP_456399	YP_001798938		c0390	SAP55
	NP_950622
	NP_950828
45	NP_950322	YP_456269	YP_001799230			SAP19
	NP_950583
	NP_950623
	NP_950794
284	NP_950606		YP_001799137	YP_002004127
	NP_950780
	NP_950810
290	NP_950584	YP_456536			c0130	SAP48
	NP_950624
291	NP_950829	YP_456268			c0140
		YP_456564				SAP67
292	NP_950301	YP_456420			c0190	SAP54
					c0680
293	NP_950644	YP_456583			c0230	SAP08
					c0670
294	NP_950770	YP_456228		YP_002004488	c0320	SAP05
296	NP_950792	YP_456565	YP_001798735		c0450	SAP68
301	NP_950305	YP_456238	YP_001798802		c0950
304	NP_950549	YP_456622	YP_001799087		c1050
306	NP_950771	YP_456566		YP_002004226	c1450	SAP11
328	NP_950413	YP_456754	YP_001798836
			YP_001798978
351	NP_950581
	NP_950621
	NP_950630
	NP_950633
366					c0220
					c0720
					c0760
368		YP_456454	YP_001799065		c0420	SAP42
376		YP_456598	YP_001798927		c3880	SAP30
380	NP_950321	YP_456455				SAP43
	NP_950793
387	NP_950412	YP_456755	YP_001799372
396	NP_950540	YP_456629	YP_001798765			SAP50
405	NP_950598	YP_456535	YP_001799061			SAP49
406	NP_950634		YP_001799298
	NP_950656
409	NP_950738	YP_456365	YP_001798886			SAP61
411	NP_950862	YP_456341	YP_001799212			SAP59
418			YP_001798755
			YP_001798860
			YP_001799060
419			YP_001798834
			YP_001798890
			YP_001798903
420			YP_001798885
			YP_001799046
			YP_001799382
421			YP_001798940
			YP_001798959
			YP_001799006
430		YP_456490			c0160	SAP45
431	NP_950769				c0550
434		YP_456218			c0710	SAP21
435					c1480
					c3870
449	NP_950308			YP_002004454
459	NP_950409	YP_456758				SAP34
473	NP_950671	YP_456385				SAP36
474	NP_950696	YP_456525				SAP65
477	NP_950736	YP_456493
486	NP_950834	YP_456441				SAP63
490	NP_950915	YP_456287
494	NP_950942	YP_456476				SAP44
497	NP_950959	YP_456251
500			YP_001798762	YP_002004176
502			YP_001798794
			YP_001798797
533				YP_002004063
				YP_002004503
537				YP_002004067
				YP_002004499
538				YP_002004075
				YP_002004491
539		YP_456433		YP_002004225		SAP41
541				YP_002004291
				YP_002004292
546	YP_005271251	YP_456364				tengu
550		YP_456398
		YP_456563				SAP56
561		YP_456229				SAP06
600		YP_456323				SAP27
602		YP_456342				SAP26
605		YP_456348				SAP60
624		YP_456382
639		YP_456421				SAP53
642		YP_456432				SAP40
658		YP_456491				SAP51
669		YP_456538				SAP47
677		YP_456547
689		YP_456562				SAP66
718		YP_456764				SAP71
727		YP_456834
728		YP_456836				SAP13
732		YP_456841				SAP20
737	NP_950273
742	NP_950281
762	NP_950359
764	NP_950361
766	NP_950363
778	NP_950447
779	NP_950448
798	NP_950664
854	NP_950901
858	NP_950922
864	NP_950948
868	NP_950962
881			YP_001798723
883			YP_001798734
889			YP_001798789
899			YP_001798838
901			YP_001798840
906			YP_001798883
911			YP_001798917
912			YP_001798920
914			YP_001798929
917			YP_001798939
924			YP_001798987
943			YP_001799143
947			YP_001799185
958			YP_001799279
975			YP_001799388
978				YP_002004077
979				YP_002004078
983				YP_002004083
988				YP_002004098
994				YP_002004126
998				YP_002004143
1000				YP_002004168
1003				YP_002004185
1005				YP_002004187
1011				YP_002004234
1017				YP_002004275
1029				YP_002004360
1038				YP_002004444
1039				YP_002004446
1048				YP_002004484
1050				YP_002004487
1053					c0240
1054					c0250
1055					c0270
1056					c0280
1059					c0310
1067					c0750
1068					c0770
1069					c0780
1070					c0820
1071					c0830
1072					c0890
1073					c0900
1074					c0920
1077					c0970
1082					c1320
1084					c1380
1100					c2090
1105					c2390
1106					c2400
1117					c2840
1120					c3100
1123					c3150
1124					c3160
1128					c3500
