# Supplementary material for: Comparative Analysis of the Peanut Witches'-Broom Phytoplasma Genome Reveals Horizontal Transfer of Potential Mobile Units and Effectors
Source: PLoS One. 2013 Apr 23;8(4):e62770. doi: 10.1371/journal.pone.0062770 (PMC3633829; doi:10.1371/journal.pone.0062770)
Supplement: Table S4 — List of PMU-associated genes. List of PMU-associated genes in the five available phytoplasma genomes. *Putative homologous genes that are not included in the same cluster as the PnWB gene by OrthoMCL and identified through additional BLASTP searches. (XLS) [file pone.0062770.s004.xls]

## Sheet: PMU
ORF	Gene	Product	'Ca. P. asteris' OY-M	'Ca. P. asteris' AYWB	'Ca. P. australiense'	'Ca. P. mali'	PnWB
1	fliA	DNA-directed RNA polymerase sigma factor	NP_950292	YP_456390 (PMU1)*	YP_001798942 (PMU3)*	YP_002004428	c0470
			NP_950572	YP_456429 (PMU2)	YP_001799021 (PMU4)*
			NP_950575
			NP_950612
			NP_950615
			NP_950660
			NP_950763
			NP_950788
			NP_950908
			NP_950952
2	ssb	single-stranded DNA-binding protein	NP_950293	YP_456389 (PMU1)	YP_001798943 (PMU3)	YP_002004429	c0480
			NP_950571	YP_456428 (PMU2)	YP_001799020 (PMU4)
			NP_950576	YP_456467 (PMU3)
			NP_950611
			NP_950616
			NP_950648
			NP_950662
			NP_950764
			NP_950816
			NP_950907
			NP_950978
			YP_002154419
3	himA	nucleoid DNA-binding protein	NP_950295	YP_456388 (PMU1)*	YP_001798741 (PMU1)		c0500
			NP_950315	YP_456426 (PMU2)	YP_001798759 (PMU2)
			NP_950569	YP_456468 (PMU3)*	YP_001798947 (PMU3)
			NP_950577		YP_001798993 (PMU5)
			NP_950609		YP_001799010 (PMU5)*
			NP_950617		YP_001799029 (PMU4)
			NP_950646
			NP_950654
			NP_950765
			NP_950815
			NP_950906
4	hflB	ATP-dependent Zn protease	NP_950645	YP_456383 (PMU1)*	YP_001798746 (PMU1)*	YP_002004437*	c0510
			NP_950655	YP_456425 (PMU2)	YP_001798757 (PMU2)*
				YP_456471 (PMU3)*	YP_001798997 (PMU5)*
					YP_001799024 (PMU4)*
5	NA	hypothetical protein					c0520
6	NA	hypothetical protein	NP_950298	YP_456424 (PMU2)			c0530
			NP_950318	YP_456472 (PMU3)*
			NP_950579
			NP_950601
			NP_950619
			NP_950631
			NP_950767
			NP_950904
7	smc	chromosome segregation ATPase-like protein	NP_950319	YP_456422 (PMU2)			c0540
			NP_950903
8	NA	putative effector	NP_950769				c0550
9	NA	hypothetical protein					c0560
10	NA	phage-related protein	NP_950323	YP_456378 (PMU1)*	YP_001799012 (PMU5)	YP_002004433	c0570
			NP_950597	YP_456419 (PMU2)
			NP_950643
			NP_950772
			NP_950795
			NP_950900
11	NA	hypothetical protein			YP_001798984 (PMU5)		c0600
12	NA	hypothetical protein	NP_950939	YP_456376 (PMU1)*	YP_001798737 (PMU1)		c0610
				YP_456417 (PMU2)*	YP_001798951 (PMU3)
				YP_456479 (PMU3)	YP_001798982 (PMU5)*
				YP_456814 (PMU4)*	YP_001798989 (PMU5)
					YP_001799033 (PMU4)
13	dnaB	replicative DNA helicase	NP_950326	YP_456375 (PMU1)	YP_001798736 (PMU1)*	YP_002004450	c0620
			NP_950640	YP_456416 (PMU2)	YP_001798761 (PMU2)*
			NP_950775	YP_456480 (PMU3)	YP_001798952 (PMU3)*
			NP_950802	YP_456813 (PMU4)	YP_001798981 (PMU5)
			NP_950822
			NP_950897
			NP_950938
14	dnaG	DNA primase	NP_950776	YP_456374 (PMU1)	YP_001798980 (PMU5)	YP_002004445	c0630
			NP_950801	YP_456415 (PMU2)
			NP_950821	YP_456481 (PMU3)
			NP_950824	YP_456812 (PMU4)
			NP_950896
			NP_950937
15	NA	phase variable surface lipoprotein	NP_950638	YP_456372 (PMU1)	YP_001798975 (PMU5)		c0640
			NP_950777	YP_456482 (PMU3)
			NP_950825	YP_456810 (PMU4)*
			NP_950936
16	tra5	putative transposase	NP_950826	YP_456371 (PMU1)	YP_001798754 (PMU2)*	YP_002004453*	c0650
			NP_950894	YP_456411 (PMU2)*	YP_001798974 (PMU5)*
			NP_950918	YP_456483 (PMU3)	YP_001799000 (PMU5)*
				YP_456485 (PMU3)
